# Supplementary material for: Manganese Stress Tolerance Depends on Yap1 and Stress-Activated MAP Kinases
Source: Int J Mol Sci. 2022 Dec 11;23(24):15706. doi: 10.3390/ijms232415706 (PMC9779322; doi:10.3390/ijms232415706)
Supplement: Supplementary file 1 [file ijms-23-15706-s001.zip]

Archive with 1 entries (1 files):
- ijms-2079940-supplementary.pdf
